# Supplementary material for: Distinct Non-Human Leukocyte Antigen Antibody Signatures Correlate with Endothelial Crossmatch Status in Lung and Renal Transplant Recipients
Source: Int J Mol Sci. 2024 Sep 30;25(19):10562. doi: 10.3390/ijms251910562 (PMC11476851; doi:10.3390/ijms251910562)
Supplement: Supplementary file 1 [file ijms-25-10562-s001.zip]

Archive with 1 entries (1 files):
- ijms-3157601-supplementary.pdf
